# Supplementary material for: Low unspliced cell-associated HIV RNA in early treated adolescents living with HIV on long suppressive ART
Source: Front Immunol. 2024 Feb 20;15:1334236. doi: 10.3389/fimmu.2024.1334236 (PMC10912947; doi:10.3389/fimmu.2024.1334236)
Supplement: Supplementary Table 3 — MIQE. [file Table_3.xlsx]

## Sheet: Sheet1
	Provided	DNA	RNA
Experimental design
Definition of experimental and control groups	Y	experimental group: CARMA participants; positive control: extract of HIV+ 8E5 cell line; negative control: empty extraction control
Number within each group	Y	40
Assay carried out by the core or investigator’s laboratory?	Y	investigators Laboratory
Acknowledgment of authors’ contributions	Y	KG, TG, JH	KG, PG
Sample
Description	Y	blood samples were processed for PBMC isolation within 24h
Volume/mass of sample processed	Y	aliquots of 5x10^6 PBMCs were put in LN2 for long-term storage
Microdissection or macrodissection	N	N/A	N/A
Processing procedure	Y	Lymphoprep density gradient purification (see Methods section)
If frozen, how and how quickly?	Y	PBMC isolation within 24h and frozen down in freezing medium immediately (10% DMSO in FBS)
If fixed, with what and how quickly?	N	N/A	N/A
Sample storage conditions and duration (especially for FFPE2 samples)	Y	long-term storage in LN2
Nucleic acid extraction
Procedure and/or instrumentation	Y	QIAsymphony platform and the DSP virus/pathogen Mini kit (Qiagen), described in doi:10.1093/jpids/piaa071
Name of kit and details of any modifications	N	N/A
Source of additional reagents used	Y	N/A	DNaseI (NEB)
Details of DNase or RNase treatment	Y	N/A	DNaseI: 2000U/ml
Contamination assessment (DNA or RNA)	N	N/A, due to total nucleic acid extraction
Nucleic acid quantification	Y	Nanodrop
Instrument and method	Y	DeNovix DS-11 FX Series
Purity (A260/A280)	N	not determined
Yield	Y	mean of total nucleic acids: 25ng/µl (SD 19ng/µl)
RNA integrity: method/instrument	N	not determined
RIN/RQI or Cq of 3′ and 5′ transcripts	N	N/A	N/A
Electrophoresis traces	N	N/A	N/A
Inhibition testing (Cq dilutions, spike, or other)	N	not determined
Reverse transcription
Complete reaction conditions	N	N/A	One-Step RT-qPCR
Amount of RNA and reaction volume	N	N/A	N/A
Priming oligonucleotide (if using GSP) and concentration	N	N/A	N/A
Reverse transcriptase and concentration	N	N/A	N/A
Temperature and time	N	N/A	N/A
Manufacturer of reagents and catalogue numbers	N	N/A	N/A
Cqs with and without reverse transcription	N	N/A	N/A
Storage conditions of cDNA	N	N/A	N/A
qPCR target information
Gene symbol	Y	HIV LTR, pol; Human PDH	HIV LTR-gag, HIV pol; Human TBP, IPO8
Sequence accession number	Y		Long Terminal Repeat – gag junction of Human Immunodeficiency Virus-1 (HIV LTR-gag): NCBI Accession K03455.1 (Busby et al., 2017, doi:10.1038/s41598-017-01221-5) HIV pol: NCBI Accession K03455.1 (BREATHER Trial Group, 2016, doi: 10.1016/S2352-3018(16)30054-6) TATA-Box Binding Protein (TBP1): NCBI Accession NC_000006.11, NT_025741.15, NG_008165.1 Importin 8 (IPO8): NCBI Accession NC_000012.11, NT_…
Location of amplicon	Y	HIV LTR-gag Forward primer: K03455.1 positions 522 to 543 HIV LTR-gag Reverse primer: K03455.1 positions 622 to 642 HIV LTR-gag Probe: K03455.1 positions 574 to 604 PDH Forward primer: NG_016860.1 positions 6991 to 7020 PDH Reverse primer: NG_016860.1 positions 7059 to 7078 PDH Probe: NG_016860.1 positions 7022 to 7042	HIV LTR-gag Forward primer: K03455.1 positions 522 to 543 HIV LTR-gag Reverse primer: K03455.1 positions 622 to 642 HIV LTR-gag Probe: K03455.1 positions 574 to 604 HIV pol Forward primer: K03455.1 positions 2570-2595 HIV pol Reverse primer: K03455.1 positions 2696-2716 HIV pol Probe: K03455.1 positions 2596-2626 TBP human Expression Assay: Chromosome Location 6:170873633-170876067 IPO8 human Exp…
Amplicon length	Y	HIV LTR-gag: 121 bp HIV pol: PDH: 88 bp	HIV LTR-gag: 121 bp HIV pol: 147 bp TBP: 120 bp IPO8: 83 bp
In silico specificity screen (BLAST, and so on)	Y		HIV Specificity determined in silico using NCBI BLAST Busby et al., 2017, doi:10.1038/s41598-017-01221-5
Pseudogenes, retropseudogenes, or other homologs?	N	N/A	N/A
Sequence alignment	N	N/A	N/A
Secondary structure analysis of amplicon	N	N/A	N/A
Location of each primer by exon or intron (if applicable)	Y	N/A	TPB Assay ID (Bio-Rad): qHsaCEP0057620 IPO8 Assay ID (Bio-Rad): qHsaCIP0036255
What splice variants are targeted?	Y	N/A	TPB Assay: ENST00000230354 ENST00000392092 ENST00000392091 ENST00000540980 IPO8 Assay: ENST00000256079 ENST00000544829 ENST00000542464
qPCR oligonucleotides
Primer sequences	Y	HIV LTR-gag Forward primer: GCC TCA ATA AAG CTT GCC TTG A HIV LTR-gag Reverse primer: GGC GCC ACT GCT AGA GAT TTT HIV LTR-gag Probe: TGT GAC TCT GGT AAC TAG AGA TCC CTC AGA C PDH Forward primer: TGA AAG TTA TAC AAA ATT GAG GTC ACT GTT PDH Reverse primer: TCC ACA GCC CTC GAC TAA CC PDH Probe: CCC CCA GAT ACA CTT AAG GGA Busby et al., 2017, doi:10.1038/s41598-017-01221-5	HIV LTR-gag Forward primer: GCC TCA ATA AAG CTT GCC TTG A HIV LTR-gag Reverse primer: GGC GCC ACT GCT AGA GAT TTT HIV LTR-gag Probe: TGT GAC TCT GGT AAC TAG AGA TCC CTC AGA C HIV pol Forward primer: TGTACCAGTAAAATTAAAGCCAGGAA HIV pol Reverse primer: TATGGRTTTTCAGGCCCAATT HIV pol Probe: TGGATGGBCCAARRGTYAAACARTGGCCATT TPB Assay ID (Bio-Rad): qHsaCEP0057620 IPO8 Assay ID (Bio-Rad): qHsaCIP0036255
RTPrimerDB identification number	N
Probe sequences	Y	HIV LTR-gag Probe: TGT GAC TCT GGT AAC TAG AGA TCC CTC AGA C PDH Probe: CCC CCA GAT ACA CTT AAG GGA	HIV LTR-gag Probe: TGT GAC TCT GGT AAC TAG AGA TCC CTC AGA C HIV pol Probe: TGGATGGBCCAARRGTYAAACARTGGCCATT
Location and identity of any modifications	N	N/A
Manufacturer of oligonucleotides	Y	Thermo Fisher
Purification method	Y	desalt
qPCR protocol
Complete reaction conditions	Y	10µL template + 40µL reaction mix (25µL of Qiagen Multiplex Master Mix, 0.5µl HIV LTR-gag primers, 0.5µl HIV LTR-gag probe, 0.5µL PDH primers, 0.5µL PDH probe, 12µl nuclease-free water).	10µL template + 10µL reaction mix (5µL of TaqMan Fast Virus Master Mix, 0.2µl HIV LTR-gag primers OR 0.8µl HIV pol primers, 0.2µl HIV LTR-gag probe OR 0.4µl HIV pol probe, 0.5µL TBP primer/probe mix, 1.0µl IPO8 primer/probe mix, nuclease-free water 2.9µl for HIV LTR-gag or 1.5µl for HIV pol).
Reaction volume and amount of cDNA/DNA	Y	10µl nucleic acids in 50µl total reaction	10µl nucleic acids in 20µl total reaction
Primer, (probe), Mg2+, and dNTP concentrations	Y	primers 100pmol, probe 100pmol (HIV LTR-gag)	primers 100pmol, probe 100pmol (HIV LTR-gag) primers 400pmol, probe 200pmol (HIV pol)
Polymerase identity and concentration	N	Proprietary Information	Proprietary Information
Buffer/kit identity and manufacturer	Y	Qiagen Multiplex Master Mix (with ROX dye, cat no: 204543)	4x VirusFast RT-PCR Master Mix (order No. 4444427)
Exact chemical composition of the buffer	N	Proprietary Information	Proprietary Information
Additives (SYBR Green I, DMSO, and so forth)	N	N/A
Complete thermocycling parameters	Y	95°C for 15 min, 45 cycles of 94°C for 1min, 60°C for 1min	50°C for 5min, 95°C for 20sec, 45 cycles of 94°C for 15sec, 60°C for 1.5min
Reaction setup (manual/robotic)	Y	manual
Manufacturer of qPCR instrument	Y	Bio-Rad
qPCR validation
Evidence of optimization (from gradients)	Y	Busby et al., 2017, doi:10.1038/s41598-017-01221-5
Specificity (gel, sequence, melt, or digest)			not determined
For SYBR Green I, Cq of the NTC	N	N/A
Calibration curves with slope and y intercept			standard curve usually between -3.3 and -3.5
PCR efficiency calculated from slope			standard curve usually >95%
CIs for PCR efficiency or SE			not determined
r2 of calibration curve			standard curve usually >0.95
Linear dynamic range	Y		10-10,000 copies per reaction
Cq variation at LOD	N		not determined
CIs throughout range	N		not determined
Evidence for LOD	Y	Busby et al., 2017, doi:10.1038/s41598-017-01221-5
If multiplex, efficiency and LOD of each assay	Y	Busby et al., 2017, doi:10.1038/s41598-017-01221-5	HIV LTR-gag: 17 copies, HIV pol: 16 copies
Data analysis
qPCR analysis program (source, version)	Y	CFX Maestro version 4.0.2325.2
Method of Cq determination	Y	TaqMan probes
Outlier identification and disposition	Y	see Results section (Supplementary Figure 1)
Results for NTCs	Y	Ct>42
Justification of number and choice of reference genes	Y	Busby et al., 2017, doi:10.1038/s41598-017-01221-5
Description of normalization method	Y	standard curve, produced from extracts of HIV-carrying 8E5 reference cells where copy numbers of HIV and PDH were determined by dPCR	HIV copy numbers were determined using a standard curve, produced from a synthetically expressed RNA fragment (copy numbers determindc using RT-dPCR)
Number and concordance of biological replicates	N	no replicates available due to limited amount of samples
Number and stage (reverse transcription or qPCR) of technical replicates	Y	2 replicates per sample	2 replicates per sample
Repeatability (intraassay variation)	N	Available on request
Reproducibility (interassay variation, CV)	N	Available on request
Power analysis	N	N/A	N/A
Statistical methods for results significance	N
Software (source, version)	Y	CFX Maestro version 4.0.2325.2
Cq or raw data submission with RDML	N	Available on request
