# Supplementary material for: Low unspliced cell-associated HIV RNA in early treated adolescents living with HIV on long suppressive ART
Source: Front Immunol. 2024 Feb 20;15:1334236. doi: 10.3389/fimmu.2024.1334236 (PMC10912947; doi:10.3389/fimmu.2024.1334236)
Supplement: Supplementary Table 4 — dMIQE. [file Table_4.xlsx]

## Sheet: dMIQE2020_HIV DNA
Item to Check	Provided	DNA analysis	RNA analysis
Column1	Y/N	Column2	Column2	Y
1. SPECIMEN				N
Detailed description of specimen type and numbers	Y	Blood samples from 40 patients enrolled in the EPIICAL CARMA study (Materials & methods)	Blood samples from 40 patients enrolled in the EPIICAL CARMA study (Materials & methods)	NA
Sampling procedure (including time to storage)	Y	blood samples were processed for PBMC isolation within 24h and frozen down in freezing medium immediately (10% DMSO in FBS)	blood samples were processed for PBMC isolation within 24h and frozen down in freezing medium immediately (10% DMSO in FBS)
Sample aliquotation, storage conditions and duration	Y	aliquots of 5x10^6 PBMCs were put in LN2 for long-term storage	aliquots of 5x10^6 PBMCs were put in LN2 for long-term storage
2. NUCLEIC ACID EXTRACTION
Description of extraction method including amount of sample processed	Y	QIAsymphony platform and the DSP virus/pathogen Mini kit (Qiagen), described in doi:10.1093/jpids/piaa071	QIAsymphony platform and the DSP virus/pathogen Mini kit (Qiagen), described in doi:10.1093/jpids/piaa071
Volume of solvent used to elute/resuspend extract	Y	200µl	200µl
Number of extraction replicates	Y	1	1
Extraction blanks included?	Y	yes	yes
3. NUCLEIC ACID ASSESSMENT AND STORAGE
Method to evaluate quality of nucleic acids	N	Nanodrop	Nanodrop
Method to evaluate quantity of nucleic acids (including molecular weight and calculations when using mass)	N	DeNovix DS-11 FX Series	DeNovix DS-11 FX Series
Storage conditions: temperature, concentration, duration, buffer, aliquots	Y	30 to 50 µL of each sample extract were shipped to the National Measurement Laboratory (NML) on dry ice and stored at -20°C upon receipt. The samples were thawed prior to analysis and stored at +4°C for one week in total.	RNA RT-dPCR was done at GOS ICH, the samples were thawed prior to analysis and analysed immediately
Clear description of dilution steps used to prepare working DNA solution	Y	HIV DNA (LTR) quantification: nucleic acid extracts were analysed neat. Human reference (PDH) quantification: 5 µL of each nucleic acid extract were diluted with 20 µL of nuclease-free water (AM9937) and vortexed to mix.	nucleic acid extracts were analysed neat for RNA RT-dPCR
4. NUCLEIC ACID MODIFICATION
Template modification (digestion, sonication, pre-amplification, bisulphite etc.)	N	n/a	n/a
Details of repurification following modification if performed	N	n/a	n/a
5. REVERSE TRANSCRIPTION
cDNA priming method and concentration	N	n/a	n/a
One or two step protocol (include reaction details for two step)	N	n/a	One-Step protocol
Amount of RNA added per reaction	N	n/a	n/a
Detailed reaction components and conditions	N	n/a	n/a
Estimated copies measured with and without addition of RT*	N	n/a	n/a
Manufacturer of reagents used with catalogue and lot numbers	N	n/a	n/a
Storage of cDNA: temperature, concentration, duration, buffer and aliquots	N	n/a	n/a
6. dPCR OLIGONUCLEOTIDES DESIGN AND TARGET INFORMATION
Sequence accession number or official gene symbol	Y	Long Terminal Repeat – gag junction of Human Immunodeficiency Virus-1 (HIV LTR-gag): NCBI Accession K03455.1 Pyruvate Dehydrogenase (PDH): NCBI Accession NG_016860.1 Busby et al., 2017, doi:10.1038/s41598-017-01221-5	Long Terminal Repeat – gag junction of Human Immunodeficiency Virus-1 (HIV LTR-gag): NCBI Accession K03455.1 (Busby et al., 2017, doi:10.1038/s41598-017-01221-5) HIV pol: NCBI Accession of HXB2 K03455.1 (BREATHER Trial Group, 2016, doi: 10.1016/S2352-3018(16)30054-6) TATA-Box Binding Protein (TBP1): NCBI Accession NC_000006.11, NT_025741.15, NG_008165.1
Method (software) used for design and in silico verification	Y	Specificity determined in silico using NCBI BLAST Busby et al., 2017, doi:10.1038/s41598-017-01221-5	HIV Specificity determined in silico using NCBI BLAST Busby et al., 2017, doi:10.1038/s41598-017-01221-5
Location of amplicon	Y	HIV LTR-gag Forward primer: K03455.1 positions 522 to 543 HIV LTR-gag Reverse primer: K03455.1 positions 622 to 642 HIV LTR-gag Probe: K03455.1 positions 574 to 604 PDH Forward primer: NG_016860.1 positions 6991 to 7020 PDH Reverse primer: NG_016860.1 positions 7059 to 7078 PDH Probe: NG_016860.1 positions 7022 to 7042	HIV LTR-gag Forward primer: K03455.1 positions 522 to 543 HIV LTR-gag Reverse primer: K03455.1 positions 622 to 642 HIV LTR-gag Probe: K03455.1 positions 574 to 604 HIV pol Forward primer: K03455.1 positions 2570-2595 HIV pol Reverse primer: K03455.1 positions 2696-2716 HIV pol Probe: K03455.1 positions 2596-2626 TBP human Expression Assay: Chromosome Location 6:170873633-170876067
Amplicon length	Y	HIV LTR-gag: 121 bp PDH: 88 bp	HIV LTR-gag: 121 bp HIV pol: 147 bp TBP: 120 bp
Primer and probe sequences (or amplicon context sequence)**	Y	HIV LTR-gag Forward primer: GCC TCA ATA AAG CTT GCC TTG A HIV LTR-gag Reverse primer: GGC GCC ACT GCT AGA GAT TTT HIV LTR-gag Probe: TGT GAC TCT GGT AAC TAG AGA TCC CTC AGA C PDH Forward primer: TGA AAG TTA TAC AAA ATT GAG GTC ACT GTT PDH Reverse primer: TCC ACA GCC CTC GAC TAA CC PDH Probe: CCC CCA GAT ACA CTT AAG GGA Busby et al., 2017, doi:10.1038/s41598-017-01221-5	HIV LTR-gag Forward primer: GCC TCA ATA AAG CTT GCC TTG A HIV LTR-gag Reverse primer: GGC GCC ACT GCT AGA GAT TTT HIV LTR-gag Probe: TGT GAC TCT GGT AAC TAG AGA TCC CTC AGA C (Busby et al., 2017, doi:10.1038/s41598-017-01221-5) HIV pol Forward primer: TGTACCAGTAAAATTAAAGCCAGGAA HIV pol Reverse primer: TATGGRTTTTCAGGCCCAATT HIV pol Probe: TGGATGGBCCAARRGTYAAACARTGGCCATT (BREATHER Trial Group, 2016…
Location and identity of any modifications	Y	HIV LTR-gag Probe: 5' FAM, 3' BHQ-1 PDH Probe: 5' VIC, 3' NFQ1 MGB	HIV LTR-gag Probe: 5' FAM, 3' BHQ-1 TBP Probe: 5' HEX, 3' Iowa Black FQ
Manufacturer of oligonucleotides	Y	All HIV LTR-gag oligonucleotides, PDH primers: Sigma Aldrich (Merck) PDH Probe: Life Technologies (Thermo Fisher Scientific)	All HIV oligonucleotides: Thermo Fisher TBP Assay: Bio-Rad
7. dPCR PROTOCOL
Manufacturer of dPCR instrument and instrument model	Y	Bio-Rad QX200 Droplet Digital PCR System	Bio-Rad QX200 Droplet Digital PCR System
Buffer/kit manufacturer with catalogue and lot number	Y	ddPCR Supermix for probes (no dUTP), Cat no. 186-3024, Lot no. 64188981	One-step RT ddPCR Supermix for probes, Cat no. 1864021
Primer and probe concentration	Y	Primers: 900 nM, Probes: 200 nM (applies to both assays)	Primers: 100 nM, Probes: 100 nM (HIV LTR-gag assay) Primers: 400 nM, Probes: 200 nM (HIV pol assay) TBP: 0.5µl primer/probe-mix in 22µl total reaction
Pre-reaction volume and composition (incl. amount of template and if restriction enzyme added)	Y	8.8 µL template + 13.2 µL reaction mix (11 µL of Supermix, 1.1 µL 20x oligonucleotide mix (UNIPLEX), 1.1 µL of nuclease-free water). 20 µL of each 22 µL prepared reaction volume was loaded into the droplet generator cartridge. A total of 15 to 28 µL per sample was analysed by dPCR, which varied depending on available sample volume (median 19.7 µL; mean 20.3 µL, SD 2.3).	5.0µL template + 17.0 µL reaction mix (5.5 µL of Supermix, 0.22µl HIV LTR-gag primer OR 0.88 µL HIV-pol primers,0.22µl HIV LTR-gag probe OR 0.44µl HIV pol probe, 0.55µL TBP-assay mix, nuclease-free water: 6.49µl for HIV LTR-gag assay OR 4.95µl for HIV pol assay). 22µL prepared reaction volume was loaded into the automated droplet generator.
Template treatment (initial heating or chemical denaturation)	N	n/a	n/a
Polymerase identity and concentration, Mg++ and dNTP concentrations***	N	Proprietary Information	Proprietary Information
Complete thermocycling parameters	Y	95°C for 10 min, 40 cycles of: [94 °C for 30 sec, 60 °C for 1 min], followed by hold steps at 98 °C for 10 min. 2°C/s ramp rates for all steps	50°C for 60min, 95°C for 10 min, 40 cycles of: [94 °C for 30 sec, 56 °C for 1 min], followed by hold step at 98 °C for 10 min. 2°C/s ramp rates for all steps
8. ASSAY VALIDATION
Details of optimisation performed	N	Busby et al., 2017, doi:10.1038/s41598-017-01221-5	in-house optimisation used a synthetic HIV RNA-trascript (testing of primer/probe amounts, annealing temperature)
Analytical specificity (vs. related sequences) and limit of blank (LOB)	N		not determined
Analytical sensitivity/LoD and how this was evaluated	N		not determined
Testing for inhibitors (from biological matrix/extraction)	N		not determined
9. DATA ANALYSIS
Description of dPCR experimental design	Y	Analysis of the 40 samples was initially divided across two plates. Each sample was analysed in triplicate for HIV LTR-gag and singlicate for PDH, in uniplex. To maximise the volume of analysable sample, a subsequent dPCR experiment was performed utilising any residual volume of DNA extract, which varied depending on sample. Replication level was tailored according to available volume.	Analysis of the 40 samples was initially divided across two plates. Each sample was analysed in duplicate for HIV LTR-gag OR HIV pol, in a duplex-assay with TBP.
Comprehensive details negative and positive of controls (whether applied for QC or for estimation of error)	Y	8E5 cell line DNA (ATCC CRL-8993) and no-template controls (water) were employed qualitatively on each plate (n > 1)	HIV RNA transcript with specified copy numbers was provided from LGC and no-template controls (water) were employed qualitatively on each plate (n > 1)
Partition classification method (thresholding)	Y	Manual (per plate)	automated (per plate)
Examples of positive and negative experimental results (including fluorescence plots in supplemental material)	Y	Available on request	Available on request
Description of technical replication	Y	See "Description of dPCR experimental design"	See "Description of RT-dPCR experimental design"
Repeatability (intra-experiment variation)	Y	Available on request	Available on request
Reproducibility (inter-experiment/user/lab etc. variation )	Y	Available on request	not determined
Number of partitions measured (average and standard deviation )	Y	Average 15049 (SD 1748)	HIV LTR Average 14412 (SD 2032), HIV pol Average 16641 (SD 974)
Partition volume	Y	0.834 nL - Corbisier et al., (2015), Anal Bioanal Chem 407 (7):1831-1840	0.834 nL - Corbisier et al., (2015), Anal Bioanal Chem 407 (7):1831-1840
Copies per partition (λ or equivalent ) (average and standard deviation)	Y	HIV LTR-gag: Ave λ 0.00007 (SD 0.0001) PDH: Ave λ 0.2 (SD 0.2)	HIV LTR-gag: Ave λ 0.008 (SD 0.71) HIV pol: Ave λ 0.018 (SD 1.16)
dPCR analysis program (source, version)	Y	Bio-rad QuantaSoft version 1.7.4.0917	Bio-rad QuantaSoft version 1.7.4.0917
Description of normalisation method	N	n/a	n/a
Statistical methods used for analysis	N
Data transparency	N	Raw data available upon request	Raw data available upon request
Table S1. dMIQE2020 checklist for authors, reviewers and editors. Authors should fill detail whether information is provided. Where ‘yes’ is selected use comment box to detail location of information or to include the information. Where ‘no’ is selected use comment box to outline rationale for omission. Sections 4 and 5 may not apply depending on experiment.
* Assessing the absence of DNA using a no RT assay (or where RT has been inactivated) is essential when first extracting RNA. Once the sample has been validated as DNA-free, inclusion of a no-RT control is desirable, but no longer essential.
** Disclosure of the primer and probe sequence is highly desirable and strongly encouraged. However, since not all commercial pre-designed assay vendors provide this information when it is not available assay context sequences must be submitted (Bustin et al. Primer sequence disclosure: A clarification of the miqe guidelines. Clin Chem 2011;57:919-21.)
*** Details of reaction components is highly desirable, however not always possible for commercial disclosure reasons. Inclusion of catalogue number is essential where component reagent details are not available.
